# Supplementary material for: The size dependency of foraging behaviour: an empirical test performed on aquatic amphipods
Source: Oecologia. 2022 Jun 9;199(2):377–86. doi: 10.1007/s00442-022-05195-8 (PMC9225974; doi:10.1007/s00442-022-05195-8)
Supplement: Supplementary file 1 — Supplementary file1 (CSV 13 KB) [file 442_2022_5195_MOESM1_ESM.csv]

Individual	BW	Patch	Entrance_time_minutes	Exit_time_minutes
P	1.068	E	0.5	3.5
P	1.068	H	4.5	248.5
P	1.068	E	249	251
P	1.068	H	251.5	325.5
P	1.068	H	327	360
Q	1.731	H	0.5	23
Q	1.731	E	23.5	44.5
Q	1.731	H	45	73
Q	1.731	L	73.5	76
Q	1.731	H	76.5	86.5
Q	1.731	E	87	88.5
Q	1.731	H	89	93
Q	1.731	H	98	101.5
Q	1.731	H	102.5	113.5
Q	1.731	E	119.5	121.5
Q	1.731	E	123.5	126.5
Q	1.731	L	128	130
Q	1.731	E	130.5	133.5
Q	1.731	H	134	151
Q	1.731	H	158.5	177.5
Q	1.731	E	178	181
Q	1.731	H	181.5	185
Q	1.731	E	185.5	190.5
Q	1.731	E	191.5	201
Q	1.731	H	203.5	206
Q	1.731	L	206.5	208.5
Q	1.731	L	212	214
Q	1.731	L	215.5	218
Q	1.731	E	218.5	228
Q	1.731	H	228.5	267
Q	1.731	E	270.5	280.5
Q	1.731	H	281	286.5
Q	1.731	L	287	288.5
Q	1.731	L	292	294
Q	1.731	H	296	305
Q	1.731	E	305.5	313.5
Q	1.731	H	315.5	358.5
T	1.831	H	0.5	130.5
T	1.831	H	132.5	135
T	1.831	L	135.5	152
T	1.831	E	152.5	172
T	1.831	H	172.5	184.5
T	1.831	L	186.5	190
T	1.831	H	191	200
T	1.831	E	201.5	204.5
T	1.831	H	205	208
T	1.831	E	208.5	214.5
T	1.831	H	215	234
T	1.831	E	234.5	250.5
T	1.831	H	251	283
T	1.831	E	283.5	291
T	1.831	H	291.5	328.5
T	1.831	L	329	331.5
T	1.831	E	332	338
T	1.831	H	338.5	342.5
T	1.831	E	343	360
R	1.873	E	0.5	7
R	1.873	H	7.5	106
R	1.873	E	106.5	117
R	1.873	H	117.5	129
R	1.873	E	129.5	132
R	1.873	H	132.5	167
R	1.873	L	167.5	171
R	1.873	E	173	174.5
R	1.873	E	178.5	180
R	1.873	H	180.5	236
R	1.873	H	237	241
R	1.873	E	241.5	243.5
R	1.873	H	244	250
R	1.873	E	254.5	258
R	1.873	L	258.5	265
R	1.873	E	265.5	267
R	1.873	H	267.5	278
R	1.873	E	278.5	286.5
R	1.873	H	287	307
R	1.873	E	307.5	310.5
R	1.873	L	311	317
R	1.873	E	321	325.5
R	1.873	H	326	328
R	1.873	L	329.5	331.5
R	1.873	E	332	338.5
R	1.873	H	339	341
R	1.873	E	341.5	343.5
R	1.873	E	346.5	348.5
R	1.873	L	351.5	354.5
R	1.873	L	356	357.5
S	2.122	E	0.5	76
S	2.122	H	76.5	82.5
S	2.122	E	83	86.5
S	2.122	H	87	90.5
S	2.122	H	92.5	96
S	2.122	E	96.5	186
S	2.122	H	186.5	188.5
S	2.122	E	189	218.5
S	2.122	E	219.5	237
S	2.122	L	237.5	346
S	2.122	E	346.5	357
S	2.122	H	357.5	359.5
V	2.24	E	1.5	15.5
V	2.24	L	16	27.5
V	2.24	E	28	47.5
V	2.24	L	48	59.5
V	2.24	E	60	114
V	2.24	L	114.5	120
V	2.24	L	121.5	123
V	2.24	E	123.5	333.5
V	2.24	L	334	344
V	2.24	E	344.5	360
O	2.69	H	0.5	100
O	2.69	E	100.5	104
O	2.69	H	104.5	107.5
O	2.69	E	108	109.5
O	2.69	H	110	115
O	2.69	E	115.5	122
O	2.69	H	122.5	186.5
O	2.69	L	187	199.5
O	2.69	H	200	212
O	2.69	L	212.5	216
O	2.69	E	216.5	222.5
O	2.69	L	223	229.5
O	2.69	E	230	234
O	2.69	H	235.5	244
O	2.69	L	244.5	248
O	2.69	H	248.5	306
O	2.69	L	306.5	343.5
O	2.69	E	344	349
O	2.69	L	349.5	353
O	2.69	H	353.5	360
N	3.085	L	1.5	130.5
N	3.085	H	131	134
N	3.085	L	134.5	159
N	3.085	L	160.5	167.5
N	3.085	H	169.5	171
N	3.085	E	171.5	173.5
N	3.085	L	174	209.5
N	3.085	H	210	213.5
N	3.085	H	217	218.5
N	3.085	L	226	255.5
N	3.085	H	256	303.5
N	3.085	L	304	332.5
N	3.085	H	333	360
L	6.341	L	2.5	6.5
L	6.341	E	10.5	12
L	6.341	E	19.5	22.5
L	6.341	E	23.5	27
L	6.341	E	30.5	33
L	6.341	H	33.5	47
L	6.341	E	47.5	49
L	6.341	H	49.5	76.5
L	6.341	H	77.5	94.5
L	6.341	H	95.5	141.5
L	6.341	H	143.5	167
L	6.341	E	169.5	171
L	6.341	E	172	176.5
L	6.341	H	177.5	206.5
L	6.341	H	213	215
L	6.341	E	215.5	217
L	6.341	H	219	223.5
L	6.341	L	225	247.5
L	6.341	E	251	253
L	6.341	E	255	256.5
L	6.341	L	259.5	261
L	6.341	L	262	264
L	6.341	E	264.5	267
L	6.341	L	267.5	299.5
L	6.341	E	300.5	303
L	6.341	L	303.5	307.5
L	6.341	E	316.5	318
L	6.341	H	318.5	321.5
L	6.341	E	326	333
L	6.341	E	334.5	336.5
L	6.341	E	339	341
L	6.341	L	341.5	343
L	6.341	H	344	346
L	6.341	E	346.5	350
L	6.341	E	351	353
L	6.341	L	353.5	355
L	6.341	L	356	360
I	6.881	H	0.5	17
I	6.881	H	18.5	163.5
I	6.881	E	164	167.5
I	6.881	L	168	182
I	6.881	H	182.5	207
I	6.881	E	207.5	215
I	6.881	H	215.5	240.5
I	6.881	L	242.5	256
I	6.881	L	257	265.5
I	6.881	H	266	310.5
I	6.881	E	311	313.5
I	6.881	L	314	339.5
I	6.881	E	340	344
I	6.881	H	344.5	349.5
I	6.881	H	354.5	360
H	9.312	H	0.5	35
H	9.312	E	35.5	38.5
H	9.312	H	39	45
H	9.312	E	45.5	51.5
H	9.312	H	52	59.5
H	9.312	H	61.5	72
H	9.312	L	73.5	79
H	9.312	H	79.5	87
H	9.312	H	89	90.5
H	9.312	E	92.5	94
H	9.312	E	95.5	106.5
H	9.312	H	107	136.5
H	9.312	E	137	140.5
H	9.312	E	146.5	161
H	9.312	L	161.5	164
H	9.312	E	164.5	167
H	9.312	L	167.5	250
H	9.312	E	250.5	268.5
H	9.312	E	269.5	272.5
H	9.312	E	273.5	283
H	9.312	E	284.5	303
H	9.312	E	304	316.5
H	9.312	E	317.5	324.5
H	9.312	E	325.5	329.5
H	9.312	E	330.5	343.5
H	9.312	L	344	345.5
H	9.312	L	347.5	349.5
H	9.312	E	350	360
G	9.754	L	1	3
G	9.754	H	4	22
G	9.754	H	23	26
G	9.754	E	28	30
G	9.754	E	37	40
G	9.754	E	41	49
G	9.754	H	49.5	93
G	9.754	H	97.5	99.5
G	9.754	L	100.5	102
G	9.754	E	104.5	106
G	9.754	E	107	111
G	9.754	H	112	136
G	9.754	E	136.5	142
G	9.754	E	143	145
G	9.754	L	145.5	147.5
G	9.754	E	149	151.5
G	9.754	E	152.5	158
G	9.754	E	160	162
G	9.754	E	165	166.5
G	9.754	E	167.5	176.5
G	9.754	L	177	179
G	9.754	E	179.5	183.5
G	9.754	E	184.5	187
G	9.754	E	188.5	191
G	9.754	E	192.5	199
G	9.754	E	200	202.5
G	9.754	L	203	220
G	9.754	E	220.5	224
G	9.754	E	229	235
G	9.754	L	238	312
G	9.754	E	277.5	279.5
G	9.754	E	313.5	316.5
G	9.754	H	317	327
G	9.754	E	329.5	331
G	9.754	E	333.5	335
G	9.754	E	336	343.5
G	9.754	E	351.5	354
G	9.754	E	356	360
K	9.858	H	0.5	70
K	9.858	E	70.5	78
K	9.858	H	78.5	94
K	9.858	E	94.5	96
K	9.858	H	96.5	115
K	9.858	E	115.5	124.5
K	9.858	L	125.5	133
K	9.858	E	133.5	137.5
K	9.858	E	139	179
K	9.858	E	180	212.5
K	9.858	E	214.5	224.5
K	9.858	L	225	232.5
K	9.858	E	233	242.5
K	9.858	L	243	245.5
K	9.858	E	246	252
K	9.858	E	253	265.5
K	9.858	L	266	279.5
K	9.858	E	280	282.5
K	9.858	L	283	286
K	9.858	E	286.5	292.5
K	9.858	L	293	298.5
K	9.858	E	300	305
K	9.858	L	305.5	310
K	9.858	H	311	315.5
K	9.858	E	316	324.5
K	9.858	L	325	330
K	9.858	E	330.5	335
K	9.858	H	335.5	339.5
K	9.858	E	340	341.5
K	9.858	L	342	343.5
K	9.858	E	344	350.5
K	9.858	L	351	356.5
K	9.858	E	357	359.5
J	9.861	H	2	34
J	9.861	H	35.5	52.5
J	9.861	H	53.5	68
J	9.861	H	69	100.5
J	9.861	L	101	111
J	9.861	H	112	116.5
J	9.861	E	117	118.5
J	9.861	H	119	122.5
J	9.861	H	124	127
J	9.861	L	127.5	133.5
J	9.861	E	134	136.5
J	9.861	H	137	140
J	9.861	E	140.5	143
J	9.861	E	144	148
J	9.861	H	148.5	157
J	9.861	E	157.5	173
J	9.861	H	174.5	185
J	9.861	L	186.5	188.5
J	9.861	E	189	195.5
J	9.861	E	196.5	199
J	9.861	H	201.5	210
J	9.861	E	211	214
J	9.861	E	216.5	220
J	9.861	E	221.5	223.5
J	9.861	E	224.5	226.5
J	9.861	L	227	233
J	9.861	H	234.5	238
J	9.861	E	238.5	240.5
J	9.861	L	241	246.5
J	9.861	H	248	252
J	9.861	E	252.5	255
J	9.861	L	255.5	258
J	9.861	L	259	260.5
J	9.861	E	261	268.5
J	9.861	E	270	275
J	9.861	E	276	299
J	9.861	E	300.5	309
J	9.861	E	310	334
J	9.861	E	335	360
M	9.87	E	0.5	2.5
M	9.87	H	3	21
M	9.87	H	23.5	68
M	9.87	E	68.5	70.5
M	9.87	L	71	73
M	9.87	H	74.5	82
M	9.87	H	83	102.5
M	9.87	E	103	104.5
M	9.87	L	105	108
M	9.87	E	108.5	117.5
M	9.87	H	118	121.5
M	9.87	E	122	124
M	9.87	L	124.5	126
M	9.87	L	127	135.5
M	9.87	L	136.5	141.5
M	9.87	E	143	145
M	9.87	H	147.5	155
M	9.87	L	155.5	158
M	9.87	H	159.5	162.5
M	9.87	E	163	167
M	9.87	L	167.5	178
M	9.87	E	178.5	180
M	9.87	E	187.5	189
M	9.87	L	189.5	192.5
M	9.87	H	194.5	196.5
M	9.87	E	197	199
M	9.87	H	199.5	201
M	9.87	L	202	204
M	9.87	E	204.5	208
M	9.87	E	209	211
M	9.87	H	211.5	213
M	9.87	E	213.5	215
M	9.87	L	215.5	217
M	9.87	E	217.5	221
M	9.87	E	222	223.5
M	9.87	L	225.5	239
M	9.87	H	242.5	245.5
M	9.87	E	246.5	248.5
M	9.87	E	251	253
M	9.87	H	253.5	255
M	9.87	L	256	262
M	9.87	E	263	265
M	9.87	H	265.5	272
M	9.87	E	272.5	277.5
M	9.87	L	278	288.5
M	9.87	E	290.5	293.5
M	9.87	H	294	296.5
M	9.87	E	297	300.5
M	9.87	L	301	304
M	9.87	L	307.5	311.5
M	9.87	E	312	314.5
M	9.87	E	315.5	317
M	9.87	E	318.5	325
M	9.87	L	325.5	330
M	9.87	H	331.5	334
M	9.87	E	334.5	338.5
M	9.87	L	341	343
M	9.87	L	344	350
M	9.87	E	350.5	353
M	9.87	E	354	355.5
F	10.546	E	2	4.5
F	10.546	E	7.5	9
F	10.546	L	9.5	11.5
F	10.546	E	12	22.5
F	10.546	H	24.5	54.5
F	10.546	E	55	57
F	10.546	H	57.5	97
F	10.546	E	97.5	100
F	10.546	H	100.5	126
F	10.546	E	126.5	134
F	10.546	H	134.5	153
F	10.546	E	153.5	162
F	10.546	H	162.5	180
F	10.546	E	180.5	190
F	10.546	L	190.5	204.5
F	10.546	E	205	260.5
F	10.546	L	261	277
F	10.546	E	277.5	287
F	10.546	L	287.5	342
F	10.546	E	342.5	360
D	11.409	H	0.5	38
D	11.409	H	39	46.5
D	11.409	H	47.5	75.5
D	11.409	E	81	83.5
D	11.409	E	91	92.5
D	11.409	H	93	187.5
D	11.409	E	188	191
D	11.409	E	193.5	195
D	11.409	L	195.5	198.5
D	11.409	L	200	206
D	11.409	E	206.5	208
D	11.409	L	208.5	210.5
D	11.409	H	220	221.5
D	11.409	L	222.5	236.5
D	11.409	E	237	241
D	11.409	L	241.5	243.5
D	11.409	H	245.5	247.5
D	11.409	H	248.5	253
D	11.409	E	253.5	255
D	11.409	H	255.5	278
D	11.409	E	279.5	282
D	11.409	H	282.5	284
D	11.409	L	286	287.5
D	11.409	E	289	290.5
D	11.409	H	298.5	331
D	11.409	L	331.5	351
D	11.409	E	351.5	353.5
D	11.409	H	358.5	360
A	11.41	H	0.5	30.5
A	11.41	H	32.5	44.5
A	11.41	H	45.5	48.5
A	11.41	H	50.5	61.5
A	11.41	E	64.5	68.5
A	11.41	E	69.5	76.5
A	11.41	H	77	82.5
A	11.41	H	87	88.5
A	11.41	E	89	139.5
A	11.41	L	144.5	149
A	11.41	H	151	153
A	11.41	E	155	157
A	11.41	E	158.5	162.5
A	11.41	H	163	164.5
A	11.41	L	166	168
A	11.41	E	171	173
A	11.41	H	180.5	182
A	11.41	E	185	186.5
A	11.41	E	194	195.5
A	11.41	E	197.5	199.5
A	11.41	E	201.5	204
A	11.41	E	209	210.5
A	11.41	E	212	214.5
A	11.41	E	215.5	219
A	11.41	L	221	311.5
A	11.41	E	312	314
A	11.41	E	319	321.5
A	11.41	L	322	360
C	11.449	E	8	9.5
C	11.449	H	10	15.5
C	11.449	H	16.5	18.5
C	11.449	E	19	20.5
C	11.449	H	23	26
C	11.449	E	35.5	38
C	11.449	H	38.5	53
C	11.449	H	54	55.5
C	11.449	E	59	61
C	11.449	H	63.5	66.5
C	11.449	H	67.5	93
C	11.449	E	93.5	95
C	11.449	E	96	98.5
C	11.449	H	99	108.5
C	11.449	E	113	119.5
C	11.449	L	120	123
C	11.449	L	124	125.5
C	11.449	E	126	127.5
C	11.449	H	128	163
C	11.449	E	164.5	167.5
C	11.449	L	168	174
C	11.449	E	177.5	179
C	11.449	L	180.5	200
C	11.449	E	200.5	203.5
C	11.449	E	204.5	206
C	11.449	H	208	209.5
C	11.449	E	213.5	218.5
C	11.449	E	219.5	221
C	11.449	E	222	224
C	11.449	E	225	228
C	11.449	E	230	231.5
C	11.449	E	234	235.5
C	11.449	E	236.5	242.5
C	11.449	L	243	259.5
C	11.449	E	261	263.5
C	11.449	E	266.5	269
C	11.449	L	269.5	272
C	11.449	E	272.5	279.5
C	11.449	H	280	283.5
C	11.449	E	284	299.5
C	11.449	E	300.5	304.5
C	11.449	E	306	308
C	11.449	E	309	314
C	11.449	E	315	329
C	11.449	L	329.5	333
C	11.449	L	334	338
C	11.449	E	338.5	356.5
C	11.449	E	357.5	360
B	12.409	H	0.5	25
B	12.409	H	26	29
B	12.409	L	32.5	36
B	12.409	E	36.5	38
B	12.409	H	38.5	48
B	12.409	E	48.5	50
B	12.409	H	51	58
B	12.409	H	62	64
B	12.409	H	65	68.5
B	12.409	H	70.5	74
B	12.409	H	75	76.5
B	12.409	H	77.5	86
B	12.409	E	87	91
B	12.409	H	91.5	98
B	12.409	H	105.5	107
B	12.409	H	110	126.5
B	12.409	L	128	129.5
B	12.409	E	130	132
B	12.409	E	135.5	138
B	12.409	H	138.5	152
B	12.409	E	159	160.5
B	12.409	L	170	172.5
B	12.409	E	181.5	183
B	12.409	E	184.5	187
B	12.409	E	188	190.5
B	12.409	E	192.5	194
B	12.409	E	206	211
B	12.409	E	214.5	217.5
B	12.409	E	225	227.5
B	12.409	E	229	236
B	12.409	E	242	244.5
B	12.409	E	246.5	248
B	12.409	E	249	252
B	12.409	E	257	259.5
B	12.409	E	260.5	262.5
B	12.409	E	267.5	269
B	12.409	L	269.5	271
B	12.409	E	274	280
B	12.409	L	280.5	286.5
B	12.409	L	287.5	291
B	12.409	E	292.5	294
B	12.409	L	295.5	310.5
B	12.409	L	317	326.5
B	12.409	E	328	330
B	12.409	E	334	338.5
B	12.409	E	339.5	344
B	12.409	E	346	349.5
B	12.409	E	351	360
